# Supplementary material for: Anthocyanin-Rich Extract Mitigates the Contribution of the Pathobiont Genus Haemophilus in Mild-to-Moderate Ulcerative Colitis Patients
Source: Microorganisms. 2024 Nov 20;12(11):2376. doi: 10.3390/microorganisms12112376 (PMC11596099; doi:10.3390/microorganisms12112376)
Supplement: Supplementary file 1 [file microorganisms-12-02376-s001.zip]

Archive with 1 entries (1 files):
- microorganisms-3274189-supplementary.pdf
